# Supplementary material for: Synthesis of Near-Infrared-Absorbing Anionic Heptamethine Cyanine Dyes with Trifluoromethyl Groups
Source: Molecules. 2023 Jun 8;28(12):4650. doi: 10.3390/molecules28124650 (PMC10303145; doi:10.3390/molecules28124650)
Supplement: Supplementary file 1 [file molecules-28-04650-s001.zip]

Archive with 1 entries (1 files):
- molecules-2429266-supplementary.pdf
